# Supplementary material for: Novel Genetic Variants and Clinical Profiles in Peters Anomaly Spectrum Disorders
Source: Int J Mol Sci. 2025 Jul 4;26(13):6454. doi: 10.3390/ijms26136454 (PMC12250460; doi:10.3390/ijms26136454)
Supplement: Supplementary file 1 [file ijms-26-06454-s001.zip]

Archive with 1 entries (1 files):
- ijms-3625507-supplementary.pdf
